# Supplementary material for: Diethyl Aminoethyl Hexanoate Increase Relay Strip Intercropping Soybean Grain by Optimizing Photosynthesis Aera and Delaying Leaf Senescence
Source: Front Plant Sci. 2022 Jan 5;12:818327. doi: 10.3389/fpls.2021.818327 (PMC8767051; doi:10.3389/fpls.2021.818327)
Supplement: Supplementary file 1 [file Data_Sheet_2.ZIP]

Archive with 4 entries (3 files):
- supplementary material/
- supplementary material/Fig.S1 Spraying DA-6 affects the soybean's leaf number and average leaf area in the 2019 and - 副本.tif
- supplementary material/Fig.S2 Spraying DA-6 affects the total chlorophyll content of soybean in 2019 and 2020 growi - 副本.tif
- supplementary material/Fig.S3 Spraying DA-6 affects the GSH and GSSG content, and the APX and GR enzyme activities  - 副本.tif
